# Supplementary material for: Codon 141 polymorphisms of the ovine prion protein gene affect the phenotype of classical scrapie transmitted from goats to sheep
Source: BMC Vet Res. 2017 May 4;13:122. doi: 10.1186/s12917-017-1036-1 (PMC5418773; doi:10.1186/s12917-017-1036-1)
Supplement: Supplementary file 4 — clinical and pathological data. This file provides more detail about the clinical presentation, including scratch test score, and shows the individual PrPsc scores to create the brain PrPsc profiles as well as the scores for central nervous and lymphoid tissues obtained on the discriminatory IHC. (XLSX 38 kb) [file 12917_2017_1036_MOESM4_ESM.xlsx]

## Sheet: Clinical data
Animal ID	Sex	PRNP genotype codon 136 and 141	Source of infection	Donor	Survival time [d]	Positive scratch test	Scratch test score	Alopecia	Bruxism	Tremor	Ataxia	Limb weakness	Absent menace response	Other signs
1425	M/N	VV LL	Brain	G1460	1073	1	1 (6/6)	0	1	1	0	0	0	self-induced 'nibble reflex'
1424	M/N	VV LL	Brain	G1460	1154	1	0.33 (2/6)	0	0	1	1	0	1
1452	M/N	VV LL	Brain	G1460	1158	1	0.5 (4/8)	1	0	1	0	0	0	othaematoma
1418	M/N	VV LL	Brain	G1451	1167	1	0.29 (2/7)	0	1	1	1	0	0	hunched posture
1419	M/N	VV LL	Brain	G1451	1220	1	0.44 (4/9)	0	0	1	1	0	0	disequilibrium when blindfolded
1451	M/N	VV LL	Brain	G1451	1452	1	0.21 (3/14)	0	1	1	1	0	0	disequilibrium when blindfolded
1473	M/N	AA LL	Brain	G1460	1060	1	0.6 (3/5)	0	0	0	1	1	0	disequilibrium when blindfolded, cataplexy-like episode
1319	F	AA LL	Milk	G1415	1122	1	0.43 (3/7)	1	1	1	1	0	0	cardiac arrhythmia, spontaneous myoclonus (body twitches)
1294	F	AA LL	Milk	G1427	1243	0	0 (0/11)	1	1	0	1	0	0	poor body condition score
1293	M/N	AA LL	Milk	G1427	1284	1	0.57 (8/14)	0	1	0	1	0	0	inappetence
1286	F	AA LL	Milk	G1383	1285	1	0.79 (11/14)	0	1	1	1	0	0	self-induced 'nibble reflex'
1329	M/N	AA LL	Milk	G1451	1298	1	0.25 (3/12)	1	1	0	1	0	0	cardiac arrhythmia
1287	F	AA LF	Milk	G1383	1325	0	0 (0/12)	0	0	0	1	1	0	cardiac arrhythmia
1321	F	AA LF	Milk	G1460	1333	0	0 (0/11)	0	0	0	1	1	0	cardiac arrhythmia
1324	F	AA LF	Milk	G1143	1460	0	0 (0/13)	0	0	1	1	1	1
1302	M/N	AA LF	Milk	G1451	1466	0	0 (0/15)	0	0	0	1	1	0	crouching posture
1323	F	AA LF	Milk	G1143	1486	0	0 (0/15)	0	0	0	1	1	0	cardiac arrhythmia
1322	M/N	AA LF	Milk	G1460	1493	0	0 (0/16)	0	0	0	1	1	0
1320	F	AA LF	Milk	G1415	1552	0	0 (0/21)	0	0	1	1	0	0	camped forward posture, cardiac arrhythmia
1472	M/N	AA FF	Brain	G1451	1429	0	0 (0/12)	0	1	0	1	1	0
1476	F	AA FF	Brain	G1451	1464	0	0 (0/15)	0	0	1	1	1	0	lip twitches (cranial nerve hyperexcitability?)
1471	M/N	AA FF	Brain	G1460	2030	0	0 (0/35)	0	0	0	0	1	1	crouching posture, cardiac arrhyhythmia, cataplexy-like episodes
	F = Female					0 = present
	M/N = Male neutered					1 = absent

## Sheet: PrPsc profiles
Genotype		ITNR	ITGL	GLAS	NRPL	OTHR	Total	ITNR	ITGL	GLAS	NRPL	OTHR	Total	ITNR	ITGL	GLAS	NRPL	OTHR	Total	ITNR	ITGL	GLAS	NRPL	OTHR	Total	ITNR	ITGL	GLAS	NRPL	OTHR	Total	ITNR	ITGL	GLAS	NRPL	OTHR	Total
VV	Cerebrum	0.2	0.2	0.2	0	1	1.6	3	3	0.2	1	0	7.2	0	0	0.2	0	0	0.2	2.5	2.5	0.2	0.5	0	5.7	0	0	0.5	0	0	0.5	2.5	3	0	1.5	0	7
	Striatum	1	1	1	1	0	4	2	2.5	0.5	1	0	6	0.5	0.2	0.5	0.2	0.2	1.6	2	2.5	0.2	0.5	0	5.2	2	0.5	1.5	1	0.5	5.5	2.5	3	0	1.5	0	7
	Thalamus	0.5	0.5	1.5	1.5	1.5	5.5	3	3	1	1.5	0.5	9	0.5	0.2	1	0.2	1	2.9	3	2.5	0.5	1.5	0	7.5	1.5	1	1.5	1	0.5	5.5	3	3	0	2	0	8
	Midbrain	0.5	0.5	2	1	0	4	3	3	1.5	1.5	0	9	0.5	0.2	1	0.2	0	1.9	3	2.5	0.5	1	0	7	1	0.5	1.5	1	0	4	3	3	1	2.5	0	9.5
	Cerebellum	1	0.2	2.5	0.5	0.5	4.7	2	2	2	1.5	0	7.5	1	0.5	1.5	0.2	0.5	3.7	2.5	1	0.5	0.2	0	4.2	1	0.2	1.5	0.2	0.2	3.1	2	2.5	1	1	0	6.5
	Medulla	0.5	0.2	2	1.5	0.2	4.4	2.5	2	1.5	2	0	8	1.5	1	1.5	1	0	5							1.5	1	2.5	1.5	0	6.5	2.5	2.5	1	3	0	9
	Obex	1	0.5	1.5	2.5	0	5.5	2.5	1.5	2.5	1	0	7.5	1	0.5	1.5	1.5	0	4.5	2	2	1.5	1.5	0	7	2	1	1.5	1.5	0	6	3	2	1	2.5	0	8.5
	Brain	0.671429	0.442857	1.52857	1.14286	0.457143	4.24286	2.57143	2.42857	1.31429	1.35714	0.0714286	7.74286	0.714286	0.371429	1.02857	0.471429	0.242857	2.82857	2.5	2.16667	0.566667	0.866667	0	6.1	1.28571	0.6	1.5	0.885714	0.171429	4.44286	2.64286	2.71429	0.571429	2	0	7.92857
	Case ID	1425						1424						1452						1418						1419						1451
LL		ITNR	ITGL	GLAS	NRPL	OTHR	Total	ITNR	ITGL	GLAS	NRPL	OTHR	Total	ITNR	ITGL	GLAS	NRPL	OTHR	Total	ITNR	ITGL	GLAS	NRPL	OTHR	Total	ITNR	ITGL	GLAS	NRPL	OTHR	Total	ITNR	ITGL	GLAS	NRPL	OTHR	Total
	Cerebrum	2.5	2.5	0	0.5	0	5.5	0.5	0.5	0.5	0.2	0	1.7	0	0	0.2	0.2	0	0.4	2	2	0.5	1.5	0	6	1.5	1.5	0.2	0.2	0	3.4	1.5	2	0.2	0.5	0	4.2
	Striatum	2.5	2.5	1	1	0	7	0.2	0	0.2	0.5	0	0.9	0.2	0	0.5	0.2	0	0.9	1	1	2	1	0	5	2	2	1	0.5	0	5.5	2	2	0	1	0	5
	Thalamus	3	3	1.5	1.5	0	9	0.5	0.5	2	1	0	4	1	0.2	2	0.5	0	3.7	2.5	2	2.5	1.5	0	8.5	2	1	2	1	0	6	2.5	2.5	1.5	1.5	0	8
	Midbrain	3	3	1.5	2	0	9.5	1	0.2	1	0.2	0	2.4	1.5	0.5	1.5	1	0	4.5	2.5	2	2.5	1.5	0	8.5	2.5	2	1.5	1	0	7	3	2.5	1	2	0	8.5
	Cerebellum	2.5	2.5	1	1	0	7	1.5	0.5	1.5	0	0	3.5	0.5	0	1	0	0	1.5	2.5	1	1.5	1.5	0	6.5	2.5	1.5	1.5	0.5	0	6	1.5	1	3	0.2	0	5.7
	Medulla	3	2.5	1.5	1	0	8	1	0.5	1.5	1	0	4	0.5	0	2	1	0	3.5	2	1	2	1	0	6	2	1.5	1.5	1.5	0	6.5	2.5	1.5	2.5	1.5	0	8
	Obex	2	2	2	1.5	0	7.5	1	0.5	1.5	1.5	0	4.5	1	0.5	1.5	1	0	4	2	1	2.5	1	0	6.5	2.5	1	2	1	0	6.5	2	1	1.5	2	0	6.5
	Brain	2.64286	2.57143	1.21429	1.21429	0	7.64286	0.814286	0.385714	1.17143	0.628571	0	3	0.671429	0.171429	1.24286	0.557143	0	2.64286	2.07143	1.42857	1.92857	1.28571	0	6.71429	2.14286	1.5	1.38571	0.814286	0	5.84286	2.14286	1.78571	1.38571	1.24286	0	6.55714
	Case ID	1473						1319						1294						1286						1293						1329
LF		ITNR	ITGL	GLAS	NRPL	OTHR	Total	ITNR	ITGL	GLAS	NRPL	OTHR	Total	ITNR	ITGL	GLAS	NRPL	OTHR	Total	ITNR	ITGL	GLAS	NRPL	OTHR	Total	ITNR	ITGL	GLAS	NRPL	OTHR	Total	ITNR	ITGL	GLAS	NRPL	OTHR	Total	ITNR	ITGL	GLAS	NRPL	OTHR	Total
	Cerebrum	2	1.5	0	0.5	0	4	2.5	2.5	0	1	0	6	2	2	0	0.5	0	4.5	2	2	0	1	0	5	2	2.5	0.2	1	0.2	5.9	2	2	0	0.2	0	4.2	2.5	2.5	0	0	0	5
	Striatum	2	1.5	0	1.5	0	5	3	3	0	1.5	0	7.5	2.5	2.5	0	1	0	6	1.5	1.5	0	1	0	4	1.5	1.5	0	1	0.2	4.2	2	2	0	0.5	0	4.5	2	2	0	0.2	0	4.2
	Thalamus	3	2.5	0	2.5	0	8	3	3	1	1.5	0	8.5	2.5	2.5	0	1.5	0	6.5	2.5	1.5	0	1.5	0	5.5	3	2.5	0	2	0.2	7.7	2.5	2	0	1	0	5.5	2.5	2.5	0	1	0	6
	Midbrain	3	2.5	0	2.5	0	8	3	3	0	1	0	7	3	2.5	0	1.5	0	7	1.5	1.5	0	1	0	4	3	2.5	0	2	0.2	7.7	2.5	2.5	0	0.5	0	5.5	2.5	2.5	0	1	0	6
	Cerebellum	2	2	0	1	0	5	2	3	0	1	0	6	2.5	2.5	0	0.5	0	5.5	2	0.5	0	0.5	0	3	2	3	0	1.5	0	6.5	2	1.5	0	0.5	0	4	3	2	0	0.5	0	5.5
	Medulla	3	2.5	0	2	0	7.5	3	2.5	0	1	0	6.5	3	2.5	0	2	0	7.5	2.5	2	0	1.5	0	6	2.5	2.5	0	2	0	7	2.5	1.5	0	0.5	0	4.5	3	2	0	1	0	6
	Obex	3	2.5	0	2	0	7.5	3	3	1	1.5	0	8.5	3	2.5	0	2	0	7.5	2.5	2	0	12	0	16.5	2.5	2.5	0	2	0	7	2.5	2	2	0.5	0	7	3	2	1	0.5	0	6.5
	Brain	2.57143	2.14286	0	1.71429	0	6.42857	2.78571	2.85714	0.285714	1.21429	0	7.14286	2.64286	2.42857	0	1.28571	0	6.35714	2.07143	1.57143	0	2.64286	0	6.28571	2.35714	2.42857	0.0285714	1.64286	0.114286	6.57143	2.28571	1.92857	0.285714	0.528571	0	5.02857	2.64286	2.21429	0.142857	0.6	0	5.6
	Case ID	1287						1321						1324						1302						1323						1322						1320
FF		ITNR	ITGL	GLAS	NRPL	OTHR	Total	ITNR	ITGL	GLAS	NRPL	OTHR	Total	ITNR	ITGL	GLAS	NRPL	OTHR	Total
	Cerebrum	1.5	1	0	0.2	0	2.7	2	2	0	0.5	0	4.5	1.5	1.5	0.2	1	0	4.2
	Striatum	2	1.5	0	0.5	0	4	1.5	1.5	0	0.5	0	3.5	2	2	0	1	0	5
	Thalamus	3	2.5	0	1.5	0	7	3	2.5	0	1	0	6.5	2.5	2.5	0.2	2	0	7.2
	Midbrain	3	3	0	1.5	0	7.5	2.5	2	0	1	0	5.5	2.5	2.5	0	2.5	0	7.5
	Cerebellum	2	1	0	0.2	0	3.2	2	1	0	0.2	0	3.2	2.5	2.5	0	0.5	0	5.5
	Medulla	2.5	1.5	0	1	0	5	2.5	1.5	0	1.5	0	5.5	3	2	0	1.5	0	6.5
	Obex	2.5	1.5	0	1	0	5	3	2.5	0	1.5	0	7	3	2.5	0.2	2	0	7.7
	Brain	2.35714	1.71429	0	0.842857	0	4.91429	2.35714	1.85714	0	0.885714	0	5.1	2.42857	2.21429	0.0857143	1.5	0	6.22857
	Case ID	1472						1476						1471
	ITNR = intraneuronal, ITGL = intraglial, GLAS = glia-associated, NRPL = neuropil-associated, OTHR = other types of PrPsc immunolabelling
Genotype	Animal	Total score	Survival time		Animals are ordered by total PrPsc score within genotype groups
VV	1452	2.83	1158		red font = shortest survival time, blue font = longest survival time within genotype group
	1425	4.24	1073
	1419	4.44	1220
	1418	6.1	1167
	1424	7.74	1154
	1451	7.93	1452
LL	1294	2.64	1243
	1319	3	1122
	1293	5.84	1284
	1329	6.56	1298
	1286	6.71	1285
	1473	7.64	1060
LF	1302	4.86	1466
	1322	5.03	1493
	1320	5.6	1552
	1324	6.36	1460
	1287	6.43	1325
	1323	6.57	1486
	1321	7.14	1333
FF	1472	4.91	1429
	1476	5.1	1464
	1471	6.23	2030

## Sheet: Discriminatory IHC
		CNS extracellular PrPsc						CNS intraneuronal PrPsc						CNS intraglial PrPsc
Animal	141	BG4	12B2	521.7	9A2	BH1	R145	BG4	12B2	521.7	9A2	BH1	R145	BG4	12B2	521.7	9A2	BH1	R145
Scrapie control	LL	3	2.5	3	3	2.5	3	0	1	1.5	1.5	1	1.5	0	0.5	1	1	1	1
BSE control	LL	1.5	1	1	1.5	1.5	1.5	0	0	2	2	2	2	0	0	0	2	2	2
CH1641 control	LL	0.2	0.2	0.2	0.2	0.2	0.2	0	0	0	0	0	3	0	0	0	0	0	3
1472	FF	1	0.5	1	1	1	1	0.2	2	2.5	2.5	3	3	0	0.5	0.5	0.5	2.5	2.5
1476	FF	0.5	0.2	0.2	0.5	0.2	0.5	0.2	2	2.5	2.5	3	3	0.2	0.5	3	2.5	3	3
1471	FF	1.5	0.5	1.5	1.5	0.5	1.5	0	2	1.5	1.5	3	3	0	0.5	1.5	1.5	3	3
1287	LF	1.5	1	1.5	1.5	1	1.5	0.2	0.2	1.5	1.5	3	3	0	0.2	1.5	1.5	3	3
1302	LF	1	1	1	1	1	1	0	0	0.5	1	2.5	2.5	0	0	0	0.5	2.5	2.5
1320	LF	2	2	2	2	1.5	2	0	0.5	1.5	1	3	3	0	0.5	1.5	0.5	3	3
1329	LL	2.5	2.5	2	2	2.5	2.5	0	3	3	3	3	3	0	3	3	3	3	3
1319	LL	2.5	2.5	2.5	2.5	2.5	2.5	0	1.5	1.5	1.5	1.5	1.5	0	1.5	1.5	1.5	1.5	1.5
1286	LL	3	3	3	3	3	3	0	2.5	2.5	2.5	3	3	0	2.5	3	2.5	3	3
		LRS extracellular PrPsc						LRS intracellular PrPsc
Animal	141	BG4	12B2	521.7	9A2	BH1	R145	BG4	12B2	521.7	9A2	BH1	R145
Scrapie control	LL	2	2	2	2	2	2	0	2	2	2	2	2
BSE control	LL	2	2	2	2	2	2	0	0	0	0	2	2
CH1641 control	LL	0	0	0	0	0	0	0	0	0	0	0	0
1472	FF	2	2	2	2	0.5	2	0	2	2	2	2	2
1476	FF	1	1	1.5	1.5	0.2	1.5	0	1.5	1.5	1.5	1.5	1.5
1471	FF	1.5	1.5	1.5	1.5	0.2	1.5	0	2	2	2	2	2
1287	LF	2	2	2	2	1	2	0	2.5	2.5	2.5	2.5	2.5
1302	LF	0.5	0.5	0.5	0.5	0.2	0.5	0	0.5	0.5	0.5	0.5	0.5
1320	LF	2	3	3	3	2	3	0	3	3	3	3	3
1329	LL	2	2	2	2	1.5	2	0	2.5	2.5	2.5	2.5	2.5
1319	LL	1.5	2.5	2.5	2.5	2	2.5	0	1.5	1.5	1.5	1.5	1.5
1286	LL	1	1	1	1	1	1	0	1	1	1	1	1
